# Supplementary material for: Emergence and characteristics of multidrug-resistant Salmonella enterica subspecies enterica serovar Infantis harboring the pESI plasmid in chicken slaughterhouses in South Korea
Source: Microbiol Spectr. 2025 Jun 2;13(7):e02955-24. doi: 10.1128/spectrum.02955-24 (PMC12211036; doi:10.1128/spectrum.02955-24)
Supplement: Supplemental material — Tables S1 to S5. [file spectrum.02955-24-s0001.xlsx]

## Sheet: TableS1_101 strains
Table S1 Characteristics of seven representative S. Infantis isolates (red and bold characters) from this study and 94 public isolates based on WGS.
		Metadata			Typing	Plasmid incompatibility group	In silico AMR traits																																In silico virulence factors
StrainID	Accession Run	Isolation year	Country	Source	MLST ST	Plasmid incompatibility group	CTX-M-1	CTX-M-3	CTX-M-14	CTX-M-15	CTX-M-32	CTX-M-65	TEM-1	TEM-12	floR	tet(A)	aac(6′)-ly	acrD	kdpE	AAC(3)-IV	aadA1 (ant(3′)-IIa)	APH(3')-Ia	APH(3'')-Ib	ANT(2'')-Ia	ANT(3'')-IIa	APH(4)-Ia	APH(6)-Id	sul1	dfrA1	dfrA8	dfrA14	dfrA17	QnrS1	emrA	emrB	emrR	mdtK	msbA	NUM_FOUND	avrA	csgA	csgB	csgC	csgD	csgE	csgF	csgG	entA	entB
141268	ERR2209607	2014	Italy	Chicken meat	32	not reported	0	0	0	0	0	0	0	0	0	97.8	100	99.97	99.12	0	0	100	0	0	99.59	0	0	100	0	0	0	0	0	99.91	100	100	100	100	117	100	100	100	100	100	100	100	100	0	99.18
14026835	ERR1014119	2014	Italy	Human	32	IncFIB	0	0	0	0	0	100	0	0	100	97.8	100	99.97	99.12	100	0	100	0	0	99.59	100	0	100	0	0	100	0	0	99.91	100	100	100	100	117	100	100	100	100	100	100	100	100	0	99.18
14035093	ERR1014115	2014	Italy	Human	32	IncP	100	0	0	0	0	0	0	0	0	97.8	100	99.97	99.12	0	0	100	0	0	0	0	0	100	100	0	100	0	0	99.91	100	100	100	100	117	100	100	100	100	100	100	100	100	0	99.18
16037804	ERR2209395	2016	Italy	Human	32	not reported	100	0	0	0	0	0	0	0	0	97.8	100	99.97	99.12	0	0	0	0	0	0	0	0	100	100	0	0	0	0	99.91	100	100	100	100	117	100	100	100	100	100	100	100	100	0	99.18
16074345	ERR2209403	2016	Italy	Broiler	32	not reported	0	0	0	0	0	0	100	0	0	0	100	99.97	99.12	0	0	0	0	0	99.59	0	0	100	0	100	0	0	0	99.91	100	100	100	100	114	100	100	100	100	100	100	100	100	0	99.18
1091601485	ERR2209390	2016	Netherlands	Human	32	not reported	100	0	0	0	0	0	0	0	0	97.8	100	99.97	99.12	0	0	100	0	0	0	0	0	100	100	0	0	0	0	99.91	100	100	100	100	117	100	100	100	100	100	100	100	100	0	99.18
06029746	ERR1014111	2006	Italy	Chicken meat	32	Incl1	0	0	0	0	0	0	0	0	0	0	100	99.97	99.12	0	0	0	0	0	82.51	0	0	0	0	0	0	0	0	99.91	100	100	100	100	104	100	100	100	100	100	100	100	100	0	99.18
07041415	ERR1014109	2007	Italy	Chicken meat	32	IncP	0	0	0	0	0	0	0	0	0	0	100	99.97	99.12	0	0	0	0	0	0	0	0	0	0	0	0	0	0	99.91	100	100	100	100	117	100	100	100	100	100	100	100	100	0	99.18
10_04765	ERR2200347	2010	Germany	Chicken meat	2283	not reported	0	0	0	0	0	0	0	0	0	97.8	100	99.97	99.12	0	0	0	0	0	99.59	0	0	100	0	0	0	0	0	99.91	100	100	100	100	117	100	100	100	100	100	100	100	100	0	99.18
125_15	GCA_002200405.1	2015	Switzerland	Human	32	none found	0	0	0	0	0	100	0	0	100	97.8	100	99.97	99.12	100	0	0	0	0	99.59	100	0	100	0	0	100	0	0	99.91	100	100	100	100	115	100	100	100	100	100	100	100	100	0	99.18
14057027_15	ERR1014116	2014	Italy	Chicken meat	32	IncP	100	0	0	0	0	0	0	0	0	97.8	100	99.97	99.12	0	0	0	0	0	82.51	0	0	100	100	0	0	0	0	99.91	100	100	100	100	117	100	100	100	100	100	100	100	100	0	99.18
17_01483	ERR4832793	2017	Germany	Human	32	none found	0	0	100	0	0	0	0	0	0	97.8	100	99.97	97.94	0	0	0	100	0	0	0	100	0	0	0	100	0	100	99.91	100	100	100	100	116	100	100	100	100	100	100	100	100	0	99.18
17_01817	ERR4832795	2017	Germany	Human	32	IncFIB	100	0	0	0	0	0	0	0	0	97.8	100	99.97	98.97	0	0	100	0	0	0	0	0	100	100	0	100	0	0	99.91	100	100	100	100	115	100	100	100	100	100	100	100	100	0	99.18
17_05769	ERR4832814	2017	Germany	Human	32	IncFIB	0	0	0	0	0	100	0	0	100	97.8	100	99.97	97.79	100	0	100	0	0	99.59	100	0	100	0	0	100	0	0	99.91	100	100	100	100	114	100	100	100	100	100	100	100	100	0	99.18
17_SA00156	ERR2200370	2017	Germany	Broiler	32	not reported	0	0	0	0	0	0	0	0	0	97.8	100	99.97	99.12	0	0	0	0	0	99.59	0	0	100	0	0	0	0	0	99.91	100	100	100	100	117	100	100	100	100	100	100	100	100	0	99.18
18_01587	ERR4832827	2018	Germany	Human	32	Incl1	0	0	0	100	0	0	100	0	0	0	100	99.97	98.53	0	0	0	0	0	0	0	0	0	0	0	0	0	0	99.91	100	100	100	100	102	100	100	100	100	100	100	100	100	0	99.18
18_04833	ERR4832855	2018	Germany	Human	32	IncFIB	0	100	0	0	0	0	0	0	0	97.8	100	99.97	99.12	0	0	0	0	0	99.28	0	0	100	0	0	0	0	0	99.91	100	100	100	100	117	100	100	100	100	100	100	100	100	0	99.18
19_03866	ERR4832905	2019	Germany	Human	32	none found	0	0	0	0	100	0	0	0	0	0	100	99.97	99.12	0	0	0	0	0	0	0	0	0	0	0	0	0	0	99.91	100	100	100	100	99	100	100	100	100	100	100	100	100	0	99.18
19_04642	ERR4832918	2019	Germany	Human	32	Incl1	100	0	0	0	0	0	0	0	0	0	100	99.97	98.97	0	0	0	0	0	0	0	0	0	0	0	0	100	0	99.91	100	100	100	100	102	100	100	100	100	100	100	100	100	0	99.18
19_06261	ERR4832932	2019	Germany	Human	32	IncFIB	0	0	0	0	0	100	0	0	0	97.8	100	99.97	97.79	100	0	100	0	0	99.59	100	0	100	0	0	100	0	0	99.91	100	100	100	100	114	100	100	100	100	100	100	100	100	0	99.18
20_15	GCA_002200475.1	2015	Switzerland	Human	32	none found	0	0	0	0	0	0	0	0	0	97.8	100	99.97	99.12	0	0	0	0	0	99.59	0	0	100	0	0	0	0	0	99.91	100	100	100	100	117	100	100	100	100	100	100	100	100	0	99.18
2013AM_0055	SRR4025935	2013	USA	Human	32	not reported	0	0	0	0	0	100	0	0	100	97.8	100	99.97	97.79	100	0	0	0	0	99.59	100	0	100	0	0	100	0	0	99.91	100	100	100	100	117	100	100	100	100	100	100	100	100	0	99.18
2014_60_526_2	ERR2218295	2014	Denmark	Broiler	32	not reported	0	0	0	0	0	0	0	0	0	0	100	99.97	99.12	0	0	0	0	0	0	0	0	0	0	0	0	0	0	99.91	100	100	100	100	104	100	100	100	100	100	100	100	100	0	99.18
2014AM_3028	SRR4025938	2014	USA	Human	32	IncFIB	0	0	0	0	0	100	0	0	100	97.8	100	99.97	99.12	100	0	0	0	0	99.59	100	0	100	0	0	100	0	0	99.91	100	100	100	100	117	100	100	100	100	100	100	100	100	0	99.18
21_13	GCA_002200555.1	2013	Switzerland	Human	32var	none found	0	0	0	0	0	100	0	0	100	97.8	100	99.97	99.12	100	0	100	0	0	99.59	100	0	100	0	0	100	0	0	99.91	100	100	100	100	116	100	90.35	0	100	100	100	100	100	0	99.18
335_3	GCA_000506945.1	1970	Israel	Human	32	none found	0	0	0	0	0	0	0	0	0	0	100	99.97	99.12	0	0	0	0	0	0	0	0	0	0	0	0	0	0	99.91	100	100	100	100	103	100	100	100	100	100	100	100	100	0	99.18
C130497_sal	ERR2209480	2013	Luxembourg	Human	32	not reported	0	0	0	0	0	0	0	0	0	0	100	99.97	99.12	0	0	0	0	0	0	0	0	0	0	0	0	0	0	99.91	100	100	100	100	104	100	100	100	100	100	100	100	100	0	99.18
C140670_sal	ERR2209479	2014	Luxembourg	Chicken meat	32	not reported	0	0	0	0	0	0	0	0	0	97.8	100	99.97	99.12	0	0	100	0	0	99.59	0	0	100	0	0	100	0	0	99.91	100	100	100	100	117	100	100	100	100	100	100	100	100	0	99.18
CS05S05	SAMN43048451	2014	South Korea	Chicken slaughterhouse	32	none found	0	0	0	0	0	0	0	0	0	0	100	99.97	99.12	0	0	0	0	0	0	0	0	0	0	0	0	0	0	99.91	100	100	100	100	104	100	100	100	100	100	100	100	100	0	99.18
CS65S01	SAMN43048452	2021	South Korea	Chicken slaughterhouse	32	none found	0	0	0	0	0	0	0	0	0	0	100	99.97	99.12	0	0	0	0	0	0	0	0	0	0	0	0	0	0	99.91	100	100	100	100	104	100	100	100	100	100	100	100	100	0	99.18
CS72S01	SAMN43048453	2021	South Korea	Chicken slaughterhouse	32	IncFIB	0	0	0	0	0	0	0	0	0	0	100	99.97	99.12	0	0	100	0	0	0	0	0	0	0	0	100	0	0	99.91	100	100	100	100	117	100	100	100	100	100	100	100	100	0	99.18
CS72S03	SAMN43048454	2021	South Korea	Chicken slaughterhouse	32	IncFIB	0	0	0	0	0	100	0	0	100	97.8	100	99.97	99.12	100	100	100	0	0	99.59	100	0	100	0	0	100	0	0	99.91	100	100	100	100	117	100	100	100	100	100	100	100	100	0	99.18
CS76S06	SAMN43048455	2022	South Korea	Chicken slaughterhouse	32	none found	0	0	0	0	0	0	0	0	0	0	100	99.97	99.12	0	0	0	0	0	0	0	0	0	0	0	0	0	0	99.91	100	100	100	100	104	100	100	100	100	100	100	100	100	0	99.18
CS78S02	SAMN43048456	2022	South Korea	Chicken slaughterhouse	32	IncFIB	0	0	0	0	0	100	0	0	100	97.8	100	99.97	99.12	100	100	0	0	0	99.59	100	0	100	0	0	100	0	0	99.91	100	100	100	100	116	100	100	100	100	100	100	100	100	0	99.18
CS81S04	SAMN43048457	2022	South Korea	Chicken slaughterhouse	32	IncFIB	0	0	0	0	0	100	0	0	100	97.8	100	99.97	99.12	100	100	100	0	0	99.59	100	0	100	0	0	100	0	0	99.91	100	100	100	100	117	100	100	100	100	100	100	100	100	0	99.18
CVMN16S103	SRR6351071	2016	USA	Chicken meat	32	not reported	0	0	0	0	0	100	0	0	100	97.8	100	99.97	99.12	100	0	100	0	0	99.59	100	0	100	0	0	100	0	0	99.91	100	100	100	100	117	100	100	100	100	100	100	100	100	0	99.18
CVMN17S1245	SRR7907891	2017	USA	Chicken meat	32	not reported	0	0	0	0	0	0	0	0	100	97.8	100	99.97	99.12	100	0	100	0	0	99.59	100	0	100	0	0	100	0	0	99.91	100	100	100	100	117	100	100	100	100	100	100	100	100	0	99.18
CVMN17S1349	SRR7907764	2017	USA	Chicken meat	32	not reported	0	0	0	0	0	0	0	0	0	97.8	100	99.97	99.12	100	0	100	0	0	99.59	100	0	100	0	0	0	0	0	99.91	100	100	100	100	117	100	100	100	100	100	100	100	100	0	99.18
CVMN17S1442	SRR7653315	2017	USA	Chicken meat	2283	not reported	0	0	0	0	0	0	0	0	100	97.8	100	99.97	99.12	100	0	0	0	0	99.59	100	0	100	0	0	0	0	0	99.91	100	100	100	100	117	100	100	100	100	100	100	100	100	0	99.18
CVMN17S1598	SRR7907778	2017	USA	Chicken meat	32	not reported	0	0	0	0	0	100	0	0	100	97.73	100	99.97	99.12	100	0	0	0	0	99.69	100	0	99.76	0	0	0	0	0	99.91	100	100	100	100	117	100	100	100	100	100	100	100	100	0	99.18
CVMN17S637	SRR7653403	2017	USA	Chicken meat	32	not reported	0	0	0	0	0	100	0	0	100	97.8	100	99.97	99.12	100	0	100	0	0	99.59	100	0	100	0	0	0	0	0	99.91	100	100	100	100	117	100	100	100	100	100	100	100	100	0	99.18
CVMN17S816	SRR8064300	2017	USA	Chicken meat	32	not reported	0	0	0	0	0	100	0	0	100	0	100	99.97	99.12	100	0	100	0	0	0	100	0	0	0	0	100	0	0	99.91	100	100	100	100	117	100	100	100	100	100	100	100	100	0	99.18
CVMN17S973	SRR7907707	2017	USA	Chicken meat	32	not reported	0	0	0	0	0	100	0	0	0	97.8	100	99.97	99.12	0	0	100	0	0	99.59	0	0	100	0	0	100	0	0	99.91	100	100	100	100	117	100	100	100	100	100	100	100	100	0	99.18
CVMN19S0641	SRR10180526	2019	USA	Chicken meat	32	not reported	0	0	0	0	0	100	0	0	100	97.8	100	99.97	99.12	100	0	0	0	0	99.59	100	0	100	0	0	100	0	0	99.91	100	100	100	100	117	100	100	100	100	100	100	100	100	0	99.18
CVMN19S0949	SRR10224644	2019	USA	Chicken meat	32	not reported	0	0	0	0	0	0	0	0	0	0	100	99.97	99.12	0	0	0	0	0	0	0	0	0	0	0	0	0	0	99.91	100	100	100	100	117	100	100	100	100	100	100	100	100	0	99.18
F15_1161_1	ERR2218290	2015	Germany	Chicken meat	32	not reported	0	0	0	0	0	0	0	0	0	97.8	100	99.97	99.12	0	0	0	0	0	99.59	0	0	100	0	0	0	0	0	99.91	100	100	100	100	115	100	100	100	100	0	100	100	100	0	99.18
F15_1304_9	ERR2218263	2015	Poland	Chicken meat	32	not reported	0	0	0	0	0	0	0	0	0	97.8	100	99.97	99.12	0	0	0	0	0	99.59	0	0	100	0	0	0	0	0	99.91	100	100	100	100	116	100	100	100	100	100	100	100	100	0	99.18
FARPER_219	SRR8903487	2017	Peru	Broiler	32	Incl1	0	0	0	0	0	100	0	0	100	97.8	100	99.94	99.12	99.87	0	0	0	0	99.59	100	0	100	0	0	99.79	0	0	99.91	100	100	100	100	117	99.89	100	100	100	100	100	100	100	0	99.18
FSIS1502169	SRR2939562	2015	USA	Broiler	32	IncFIB	0	0	0	0	0	100	0	0	100	97.8	100	99.97	99.12	100	0	100	0	0	99.59	100	0	100	0	0	100	0	0	99.91	100	100	100	100	117	100	100	100	100	100	100	100	100	0	99.18
FSIS1502916	SRR3129297	2015	USA	Broiler	32	IncFIB	0	0	0	0	0	100	0	0	100	97.8	100	99.97	99.12	100	0	100	0	0	99.59	100	0	100	0	0	100	0	0	99.91	100	100	100	100	117	100	100	100	100	100	100	100	100	0	99.18
KBAK_2745	ERR2218240	2014	Denmark	Chicken meat	32	not reported	0	0	0	0	0	0	0	0	0	0	100	99.97	99.12	0	0	0	0	0	0	0	0	0	0	0	0	0	0	99.91	100	100	100	100	104	100	100	100	100	100	100	100	100	0	99.18
L00622_12	ERR2231062	2012	Hungary	Broiler	32	not reported	0	0	0	0	0	0	0	0	0	97.8	100	99.97	99.12	0	0	0	0	0	99.59	0	0	100	0	0	0	0	0	99.91	100	100	100	100	116	100	100	100	100	100	100	100	100	0	99.18
L02065_13	ERR2231046	2013	United Kingdom	Chicken meat	32	not reported	0	0	0	0	0	0	0	0	0	97.8	100	99.97	99.12	0	0	0	0	0	99.59	0	0	100	0	0	100	0	0	99.91	100	100	100	100	115	100	100	100	100	100	100	100	100	0	99.18
N55391	SRR2407791	2014	USA	Chicken meat	32	IncFIB	0	0	0	0	0	100	0	0	100	97.8	100	99.97	99.12	100	0	100	0	0	0	100	0	100	0	0	100	0	0	99.91	100	100	100	100	117	100	100	100	100	100	100	100	100	0	99.18
S04411_15	ERR2231038	2015	United Kingdom	Broiler	32	not reported	0	0	0	0	0	0	0	0	0	97.8	100	99.97	99.12	0	0	100	0	0	99.59	0	0	100	0	0	100	0	0	99.91	100	100	100	100	117	100	100	100	100	100	100	100	100	0	99.18
S105	SRR17880716	2014	Slovenia	Human	32	none found	0	0	0	0	0	0	0	0	0	0	100	99.97	99.12	0	0	0	0	0	0	0	0	0	0	0	0	0	0	99.91	100	100	100	100	104	100	100	100	100	100	100	100	100	0	99.18
S112	SRR17880810	2019	Slovenia	Human	32	IncFIB	0	0	0	0	0	0	0	0	0	97.8	100	99.97	99.12	0	0	0	0	0	99.59	0	0	100	0	0	0	0	0	99.91	100	100	100	100	117	100	100	100	100	100	100	100	100	0	99.18
S113	SRR17880873	2016	Slovenia	Human	32	none found	0	0	0	0	0	0	0	0	0	0	100	99.97	99.12	0	0	0	0	0	0	0	0	0	0	0	0	0	0	99.91	100	100	100	100	104	100	100	100	100	100	100	100	100	0	99.18
S116	SRR17880870	2018	Slovenia	Human	32	IncFIB	0	0	0	0	0	0	0	100	0	97.8	100	99.97	99.12	0	0	0	0	0	99.59	0	0	100	0	0	0	0	0	99.91	100	100	100	100	117	100	100	100	100	100	100	100	100	0	99.18
S117	SRR17880869	2018	Slovenia	Human	32	IncFIB	0	0	0	0	0	0	100	0	0	97.8	100	99.97	99.12	0	0	0	0	0	99.59	0	0	100	0	0	0	0	0	99.91	100	100	100	100	117	100	100	100	100	100	100	100	100	0	99.18
S120	SRR17880866	2010	Slovenia	Human	32	Non-mobilizable plasmid	0	0	0	0	0	0	100	0	0	97.8	100	99.97	99.12	0	0	0	0	100	0	0	0	100	100	0	0	0	0	99.91	100	100	100	100	104	100	100	100	100	100	100	100	100	0	99.18
S124a	SRR17880861	2012	Slovenia	Human	32	IncFIB	0	0	0	0	0	0	0	0	0	97.8	100	99.97	99.12	0	0	0	0	0	99.59	0	0	100	0	0	0	0	0	99.91	100	100	100	100	117	100	100	100	100	100	100	100	100	0	99.18
S125	SRR17880860	2015	Slovenia	Human	32	none found	0	0	0	0	0	0	0	0	0	0	100	99.97	99.12	0	0	0	0	0	0	0	0	0	0	0	0	0	0	99.91	100	100	100	100	104	100	100	100	100	100	100	100	100	0	99.18
S137	SRR17880859	2019	Slovenia	Human	32	IncFIB	0	0	0	0	0	0	0	0	0	97.8	100	99.97	99.12	0	0	0	0	0	99.59	0	0	100	0	0	0	0	0	99.91	100	100	100	100	117	100	100	100	100	100	100	100	100	0	99.18
S138	SRR17880858	2019	Slovenia	Human	32	IncFIB	0	0	0	0	0	0	100	0	0	97.8	100	99.97	99.12	0	0	0	0	0	99.59	0	0	100	0	0	0	0	0	99.91	100	100	100	100	117	100	100	100	100	100	100	100	100	0	99.18
S14_003470	ERR2209514	2015	Ukraine	Chicken meat	32	not reported	0	0	0	0	0	0	0	0	0	97.8	100	99.97	99.12	0	0	0	0	0	99.59	0	0	100	0	0	0	0	0	99.91	100	100	100	100	116	100	100	100	100	100	100	100	100	0	99.18
S141	SRR17880855	2020	Slovenia	Human	32	IncFIB	0	0	0	0	0	0	0	0	0	97.8	100	99.97	99.12	0	0	0	0	0	99.59	0	0	100	0	0	0	0	0	99.91	100	100	100	100	117	100	100	100	100	100	100	100	100	0	99.18
S146	SRR17880854	2020	Slovenia	Human	32	none found	0	0	0	0	0	0	0	0	0	0	100	99.97	99.12	0	0	0	0	0	0	0	0	0	0	0	0	0	0	99.91	100	100	100	100	104	100	100	100	100	100	100	100	100	0	99.18
S15_002653	ERR2209524	2015	Netherlands	Chicken meat	32	not reported	0	0	0	0	0	0	0	0	0	97.8	100	99.97	99.12	0	0	100	0	0	99.59	0	0	100	0	0	100	0	0	99.91	100	100	100	100	117	100	100	100	100	100	100	100	100	0	99.18
S156	SRR17880853	2019	Slovenia	Broiler	32	IncFIB	0	0	0	0	0	0	0	0	0	97.8	100	99.97	99.12	0	0	0	0	0	99.59	0	0	100	0	0	0	0	0	99.91	100	100	100	100	117	100	100	100	100	100	100	100	100	0	99.18
S158	SRR17880850	2019	Slovenia	Broiler	32	IncFIB	0	0	0	0	0	0	0	0	0	97.8	100	99.97	99.12	0	0	0	0	0	99.59	0	0	100	0	0	0	0	0	99.91	100	100	100	100	117	100	100	100	100	100	100	100	100	0	99.18
S165	SRR17880843	2019	Slovenia	Broiler	32	IncFIB	0	0	0	0	0	0	0	0	0	97.8	100	99.97	99.12	0	0	0	0	0	99.59	0	0	100	0	0	0	0	0	99.91	100	100	100	100	117	100	100	100	100	100	100	100	100	0	99.18
S166	SRR17880842	2019	Slovenia	Broiler	32	none found	0	0	0	0	0	0	0	0	0	0	100	99.97	99.12	0	0	0	0	0	0	0	0	0	0	0	0	0	0	99.91	100	100	100	100	117	100	100	100	100	100	100	100	100	0	99.18
S169	SRR17880838	2019	Slovenia	Broiler	32	IncFIB	0	0	0	0	0	0	0	0	0	97.8	100	99.97	99.12	0	0	0	0	0	99.59	0	0	100	0	0	0	0	0	99.91	100	100	100	100	117	100	100	100	100	100	100	100	100	0	99.18
S191	SRR17880835	2020	Slovenia	Human	32	IncFIB	0	0	0	0	0	0	0	0	0	97.8	100	99.97	99.12	0	0	0	0	0	99.59	0	0	100	0	0	0	0	0	99.91	100	100	100	100	117	100	100	100	100	100	100	100	100	0	99.18
S193	SRR17880834	2020	Slovenia	Broiler	32	IncFIB	0	0	0	0	0	0	100	0	0	97.8	100	99.97	99.12	0	0	0	0	0	99.59	0	0	100	0	0	0	0	0	99.91	100	100	100	100	117	100	100	100	100	100	100	100	100	0	99.18
S194	SRR17880833	2020	Slovenia	Broiler	32	IncFIB	0	0	0	0	0	0	0	0	0	97.8	100	99.97	99.12	0	0	0	0	0	99.59	0	0	100	0	0	0	0	0	99.91	100	100	100	100	117	100	100	100	100	100	100	100	100	0	99.18
S202	SRR17880824	2020	Slovenia	Broiler	32	none found	0	0	0	0	0	0	100	0	0	0	100	99.97	99.12	0	0	0	0	0	99.59	0	0	0	100	0	0	0	0	99.91	100	100	100	100	117	100	100	100	100	100	100	100	100	0	99.18
S203	SRR17880823	2020	Slovenia	Broiler	32	IncFIB	0	0	0	0	0	0	0	0	0	97.8	100	99.97	99.12	0	0	0	0	0	99.59	0	0	100	0	0	0	0	0	99.91	100	100	100	100	117	100	100	100	100	100	100	100	100	0	99.18
S217	SRR17880800	2021	Slovenia	Broiler	32	IncFIB	0	0	0	0	0	0	100	0	0	97.8	100	99.97	99.12	0	0	0	0	0	99.59	0	0	100	0	0	0	0	100	99.91	100	100	100	100	117	100	100	100	100	100	100	100	100	0	99.18
S27	SRR17880792	2013	Slovenia	Broiler	32	IncFIB	0	0	0	0	0	0	0	0	0	97.8	100	99.97	99.12	0	0	0	0	0	99.59	0	0	100	0	0	0	0	0	99.91	100	100	100	100	117	100	100	100	100	100	100	100	100	0	99.18
S28	SRR17880791	2014	Slovenia	Broiler	32	IncFIB	0	0	0	0	0	0	0	0	0	97.8	100	99.97	99.12	0	0	0	0	0	99.59	0	0	100	0	0	0	0	0	99.91	100	100	100	100	117	100	100	100	100	100	100	100	100	0	99.18
S31	SRR17880788	2014	Slovenia	Broiler	32	IncFIB	0	0	0	0	0	0	0	0	0	97.8	100	99.97	99.12	0	0	0	0	0	99.59	0	0	100	0	0	0	0	0	99.91	100	100	100	100	117	100	100	100	100	100	100	100	100	0	99.18
S33	SRR17880786	2014	Slovenia	Broiler	32	IncFIB	0	0	0	0	0	0	0	0	0	97.8	100	99.97	99.12	0	0	0	0	0	99.59	0	0	100	0	0	0	0	0	99.91	100	100	100	100	117	100	100	100	100	100	100	100	100	0	99.18
S39	SRR17880779	2015	Slovenia	Broiler	32	IncFIB	0	0	0	0	0	0	0	0	0	97.8	100	99.97	99.12	0	0	0	0	0	99.59	0	0	100	0	0	0	0	0	99.91	100	100	100	100	117	100	100	100	100	100	100	100	100	0	99.18
S48	SRR17880769	2016	Slovenia	Broiler	32	IncFIB	0	0	0	0	0	0	0	0	0	97.8	100	99.97	99.12	0	0	0	0	0	99.59	0	0	100	0	0	0	0	0	99.91	100	100	100	100	117	100	100	100	100	100	100	100	100	0	99.18
S55	SRR17880761	2016	Slovenia	Broiler	32	IncFIB	0	0	0	0	0	0	0	0	0	97.8	100	99.97	99.12	0	0	0	0	0	99.59	0	0	100	0	0	0	0	0	99.91	100	100	100	100	117	100	100	100	100	100	100	100	100	0	99.18
S63	SRR17880753	2017	Slovenia	Broiler	32	IncFIB	0	0	0	0	0	0	0	0	0	97.8	100	99.97	99.12	0	0	0	0	0	99.59	0	0	100	0	0	0	0	0	99.91	100	100	100	100	117	100	100	100	100	100	100	100	100	0	99.18
S64	SRR17880751	2017	Slovenia	Broiler	32	IncFIB	0	0	0	0	0	0	0	0	0	97.8	100	99.97	99.12	0	0	0	0	0	99.59	0	0	100	0	0	0	0	0	99.91	100	100	100	100	117	100	100	100	100	100	100	100	100	0	99.18
S66	SRR17880749	2017	Slovenia	Broiler	32	IncFIB	0	0	0	0	0	0	0	0	0	97.8	100	99.97	99.12	0	0	0	0	0	99.59	0	0	100	0	0	0	0	0	99.91	100	100	100	100	117	100	100	100	100	100	100	100	100	0	99.18
S73	SRR17880742	2017	Slovenia	Broiler	32	IncFIB	0	0	0	0	0	0	0	0	0	97.8	100	99.97	99.12	0	0	0	0	0	99.59	0	0	100	0	0	0	0	0	99.91	100	100	100	100	117	100	100	100	100	100	100	100	100	0	99.18
S79	SRR17880737	2018	Slovenia	Broiler	32	IncFIB	0	0	0	0	0	0	100	0	0	97.8	100	99.97	99.12	0	0	0	0	0	99.59	0	0	100	0	0	0	0	100	99.91	100	100	100	100	117	100	100	100	100	100	100	100	100	0	99.18
S80	SRR17880736	2018	Slovenia	Broiler	32	IncFIB	0	0	0	0	0	0	0	0	0	97.8	100	99.97	99.12	0	0	0	0	0	99.59	0	0	100	0	0	0	0	0	99.91	100	100	100	100	116	100	100	100	100	100	100	100	100	0	99.18
S81	SRR17880735	2018	Slovenia	Broiler	32	IncFIB	0	0	0	0	0	0	0	0	0	97.8	100	99.97	99.12	0	0	0	0	0	99.59	0	0	100	0	0	0	0	0	99.91	100	100	100	100	117	100	100	100	100	100	100	100	100	0	99.18
S91	SRR17880724	2018	Slovenia	Broiler	32	IncFIB	0	0	0	0	0	0	0	0	0	97.8	100	99.97	99.12	0	0	0	0	0	99.59	0	0	100	0	0	0	0	0	99.91	100	100	100	100	117	100	100	100	100	100	100	100	100	0	99.18
S95	SRR17880720	2013	Slovenia	Broiler	32	IncFIB	0	0	0	0	0	0	0	0	0	97.8	100	99.97	99.12	0	0	0	0	0	99.59	0	0	100	0	0	0	0	0	99.91	100	100	100	100	117	100	100	100	100	100	100	100	100	0	99.18
S96	SRR17880718	2015	Slovenia	Broiler	32	IncFIB	0	0	0	0	0	0	0	0	0	97.8	100	99.97	99.12	0	0	0	0	0	99.59	0	0	100	0	0	0	0	0	99.91	100	100	100	100	117	100	100	100	100	100	100	100	100	0	99.18
SI119944	GCA_000506925.1	2008	Israel	Human	32	IncFIB	0	0	0	0	0	0	0	0	0	97.8	100	99.97	99.12	0	0	0	0	0	99.59	0	0	100	0	0	100	0	0	99.91	100	100	100	100	117	100	100	100	100	100	100	100	100	0	99.18
VGNKI000011	GCA_008361015.1	2017	Russia	Broiler	32	Incl1/IncFII	0	0	0	0	0	0	0	0	0	97.8	100	99.97	99.12	0	0	0	0	0	99.59	0	0	100	0	0	100	0	0	99.91	100	100	100	100	117	100	100	100	100	100	100	100	100	0	99.18
VGNKI000012	GCA_008361025.1	2017	Russia	Broiler	32	Incl1/IncFII	0	0	0	0	0	0	0	0	0	97.8	100	99.97	99.12	0	0	0	0	0	0	0	0	0	0	0	100	0	0	99.91	100	100	100	100	117	100	100	100	100	100	100	100	100	0	99.18
VGNKI000013	GCA_008361005.1	2017	Russia	Broiler	32	Incl1	0	0	100	0	0	0	0	0	0	97.8	100	99.97	99.12	0	0	0	0	0	0	0	0	0	0	0	100	0	0	99.91	100	100	100	100	117	100	100	100	100	100	100	100	100	0	99.18
[truncated: 108 more columns]

## Sheet: TableS2_pESI list
Table S2 List of complete pESI plasmid sequences used in this study.
pESI	Source	Country	Isolation year	Plasmid size (bp)	NCBI accession number	Reference
p119944 (original pESI)	Human stool	Israel	2008	285081	CP047882.1	Cohen et al 2020 Genome Biol Evol
p-F219	Broiler (liver and spleen)	Peru	2017	320892	CP038508.1	Vallejos-Sanchez et al 2019 Microbiol Resour Announc
pFSIS1502916	Slaughter, comminuted chicken	USA	2015	322518	CP016409.1	Tate et al 2017 Antimicrob
pFSIS1502169	Slaughter, chicken ceca	USA	2015	323122	CP016407.1	Tate et al 2017 Antimicrob
pN55391	Retail chickens	USA	2014	316814	CP016411.1	Tate et al 2017 Antimicrob
pVCM44454	Human clinical	USA	2014	316160	CP016413.1	Tate et al 2017 Antimicrob
pCS72S01	Slaughter, carcass before scalding	South Korea	2021	267760	SAMN43167559	This study
pCS72S03	Slaughter, feces from crates	South Korea	2021	336185	SAMN43167560	This study
pCS78S02	Slaughter, carcass after chilling	South Korea	2022	316498	SAMN43167561	This study
pCS81S04	Slaughter, feces from crates	South Korea	2022	318540	SAMN43167562	This study
Korean pESI plasmids are indicated in red.

## Sheet: TableS3_SI_prevalence
Table S3 Prevalence of Salmonella enterica and S. Infantis in chicken slaughterhouses in Korea during 2014 to 2022.
Year	No. of tested samples	No. of Salmonella-positive samples (% of tested samples)	No. of S. Infantis-positive samples (% of tested samples / % of Salmonella-positive samples)
2014	164	54 (32.9)	5 (3.0 / 9.3)*
2015	202	39 (19.3)	0 (0.0 / 0.0)
2016	237	55 (23.2)	0 (0.0 / 0.0)
2017	70	28 (40.0)	0 (0.0 / 0.0)
2018	90	38 (42.2)	0 (0.0 / 0.0)
2019	80	14 (17.5)	0 (0.0 / 0.0)
2020	141	83 (58.9)	0 (0.0 / 0.0)
2021	263	86 (32.7)	47 (17.9 / 54.7)*
2022	307	184 (59.9)	139 (45.3 / 75.5)*
Total	1554	581 (37.4)	191 (12.3 / 32.9)
* There was a significant difference (p<0.05) in the percentage of Salmonella- and S. Infantis-positive samples in 2014, 2021, and 2022.

## Sheet: TableS4_metadata
Table S4 Metadata of 191 S. Infantis in chicken slaughterhouses in Korea during 2014 to 2022.
ID	Strain ID	year	Country	Slaughterhouse	Source	Specimen	Antimicrobial resistance (phenotype)	PFGE pulsotype	In vitro	pESI PCR hyp pESI	pESI PCR k88	pESI PCR fim	Plasmid profiling	pESI-like by conjugation attempted/obtained	WGS	Plasmid replicon	pMLST(Incl1)	pMLST(Incl1) Nearest ST	MLST ST	SeqSero2	Sequencing platform
1	CS05S01	2014	South Korea	14-5	Broiler	Carcass after washing	Pansusceptible	Ⅲ	Yes	neg	neg	neg	neg	No
2	CS05S02	2014	South Korea	14-5	Broiler	Carcass after washing	Pansusceptible
3	CS05S03	2014	South Korea	14-5	Broiler	Feces from crates	Pansusceptible	Ⅲ	Yes	neg	neg	neg	neg	No
4	CS05S04	2014	South Korea	14-5	Broiler	Feathers	Pansusceptible
5	CS05S05	2014	South Korea	14-5	Broiler	Carcass after chilling	Pansusceptible	Ⅲ	Yes	neg	neg	neg	neg	No	Yes	NF	NF	NF	32	Infantis	Nextseq (2X300) (Illumina)/ GridIon (flongle R10.4.1) (Nanopore)
6	CS65S01	2021	South Korea	21-3	Broiler	Carcass after chilling	Pansusceptible	Ⅰ	Yes	neg	neg	neg	neg	No	Yes	NF	NF	NF	32	Infantis	Nextseq (2X300) (Illumina)/ GridIon (flongle R10.4.1) (Nanopore)
7	CS65S02	2021	South Korea	21-3	Broiler	Carcass after defeathering	STR-TET-SXT	Ⅰ
8	CS65S03	2021	South Korea	21-3	Broiler	Carcass after defeathering	Pansusceptible
9	CS65S04	2021	South Korea	21-3	Broiler	Carcass after evisceration	Pansusceptible	Ⅰ
10	CS65S05	2021	South Korea	21-3	Broiler	Carcass after washing	Pansusceptible
11	CS67S03	2021	South Korea	21-5	Broiler	Carcass after scalding	AMP-XNL-AXO-GEN-NAL-STR-FIS-TET-SXT	Ⅱ
12	CS67S04	2021	South Korea	21-5	Broiler	Carcass after defeathering	AMP-XNL-AXO-CHL-GEN-NAL-STR-FIS-TET-SXT	Ⅱ	Yes	neg	pos	pos	pos	Yes/Yes
13	CS67S06	2021	South Korea	21-5	Broiler	Carcass after defeathering	AMP-XNL-AXO-CHL-GEN-NAL-STR-FIS-TET-SXT
14	CS67S07	2021	South Korea	21-5	Broiler	Carcass after evisceration	AMP-XNL-AXO-CHL-GEN-NAL-STR-FIS-TET-SXT	Ⅱ
15	CS67S08	2021	South Korea	21-5	Broiler	Carcass after evisceration	AMP-XNL-AXO-CHL-GEN-NAL-STR-FIS-TET-SXT
16	CS67S09	2021	South Korea	21-5	Broiler	Carcass after evisceration	AMP-XNL-AXO-CHL-NAL-STR-FIS-TET-SXT
17	CS67S10	2021	South Korea	21-5	Broiler	Carcass after washing	AMP-XNL-AXO-CHL-NAL-STR-FIS-TET-SXT	Ⅱ
18	CS67S11	2021	South Korea	21-5	Broiler	Shackles	AMP-XNL-AXO-CHL-NAL-STR-FIS-TET-SXT	Ⅱ
19	CS67S13	2021	South Korea	21-5	Broiler	Shackles	AMP-XNL-AXO-CHL-NAL-STR-FIS-TET-SXT
20	CS67S14	2021	South Korea	21-5	Broiler	Shackles	AMP-XNL-AXO-CHL-NAL-STR-FIS-TET-SXT
21	CS67S16	2021	South Korea	21-5	Broiler	Shackles	AMP-XNL-AXO-CHL-NAL-STR-FIS-TET-SXT
22	CS67S17	2021	South Korea	21-5	Broiler	Shackles	AMP-XNL-AXO-CHL-NAL-STR-FIS-TET-SXT
23	CS67S19	2021	South Korea	21-5	Broiler	Bleeding_floor	AMP-XNL-AXO-GEN-NAL-STR-FIS-TET-SXT	Ⅱ
24	CS67S20	2021	South Korea	21-5	Broiler	Bleeding_floor	AMP-XNL-AXO-CHL-NAL-STR-FIS-TET-SXT
25	CS67S22	2021	South Korea	21-5	Broiler	Bleeding_floor	AMP-XNL-AXO-CHL-GEN-NAL-STR-FIS-TET-SXT
26	CS67S23	2021	South Korea	21-5	Broiler	Bleeding_wall	AMP-XNL-AXO-CHL-GEN-NAL-STR-FIS-TET-SXT	Ⅱ
27	CS67S24	2021	South Korea	21-5	Broiler	Bleeding_wall	AMP-XNL-AXO-CHL-GEN-NAL-STR-FIS-TET-SXT
28	CS67S25	2021	South Korea	21-5	Broiler	Bleeding_wall	AMP-XNL-AXO-CHL-NAL-STR-FIS-TET-SXT
29	CS67S26	2021	South Korea	21-5	Broiler	Feathers	AMP-FOX-XNL-AXO-CHL-NAL-STR-FIS-TET-SXT	Ⅱ	Yes	neg	pos	pos	pos	Yes/Yes
30	CS67S27	2021	South Korea	21-5	Broiler	Feathers	AMP-XNL-AXO-CHL-NAL-STR-FIS-TET-SXT
31	CS67S28	2021	South Korea	21-5	Broiler	Feathers	AMP-XNL-AXO-CHL-NAL-STR-FIS-TET-SXT
32	CS67S29	2021	South Korea	21-5	Broiler	Feathers	AMP-XNL-AXO-CHL-GEN-NAL-STR-FIS-TET-SXT
33	CS67S30	2021	South Korea	21-5	Broiler	Feathers	Pansusceptible
34	CS67S31	2021	South Korea	21-5	Broiler	Evisceration_gloves	AMP-XNL-AXO-GEN-NAL-STR-FIS-TET-SXT	Ⅱ
35	CS67S32	2021	South Korea	21-5	Broiler	Evisceration_workstation	AMP-XNL-AXO-CHL-NAL-STR-FIS-TET-SXT	Ⅱ
36	CS67S33	2021	South Korea	21-5	Broiler	Evisceration_workstation	AMP-XNL-AXO-CHL-NAL-STR-FIS-TET-SXT
37	CS67S34	2021	South Korea	21-5	Broiler	Evisceration_workstation	AMP-XNL-AXO-CHL-GEN-NAL-STR-FIS-TET-SXT
38	CS67S35	2021	South Korea	21-5	Broiler	Evisceration_workstation	AMP-XNL-AXO-CHL-NAL-STR-FIS-TET-SXT
39	CS67S36	2021	South Korea	21-5	Broiler	Evisceration_workstation	AMP-XNL-AXO-CHL-GEN-NAL-STR-FIS-TET-SXT
40	CS67S37	2021	South Korea	21-5	Broiler	Grading and packaging_workstation	AMP-XNL-AXO-CHL-NAL-STR-FIS-TET-SXT	Ⅱ
41	CS70S21	2021	South Korea	21-8	Broiler	Carcass after defeathering	AMP-XNL-AXO-CHL-GEN-NAL-STR-FIS-TET	Ⅱ
42	CS70S23	2021	South Korea	21-8	Broiler	Carcass after defeathering	AMP-XNL-AXO-CHL-NAL-STR-FIS-TET
43	CS70S29	2021	South Korea	21-8	Broiler	Feces from crates	AMP-XNL-AXO-CHL-GEN-NAL-STR-FIS-TET-SXT	Ⅱ
44	CS70S30	2021	South Korea	21-8	Broiler	Feces from crates	AMP-XNL-AXO-CHL-NAL-STR-FIS-TET-SXT
45	CS70S41	2021	South Korea	21-8	Broiler	Bleeding_floor	AMP-XNL-AXO-CHL-NAL-STR-FIS-TET-SXT	Ⅱ	Yes	neg	pos	pos	pos	Yes/Yes
46	CS70S51	2021	South Korea	21-8	Broiler	Evisceration_workstation	AMP-XNL-AXO-CHL-NAL-STR-FIS-TET-SXT	Ⅱ	Yes	neg	pos	pos	pos	Yes/Yes
47	CS70S54	2021	South Korea	21-8	Broiler	Evisceration_workstation	AMP-CHL-NAL-FIS-TET-SXT
48	CS72S01	2021	South Korea	21-10	Broiler	Carcass before scalding	NAL	Ⅴ	Yes	neg	pos	pos	pos	Yes/No	Yes	IncFIB	ardA_11, trbA_8, sogS_14	71	32	Infantis	Nextseq (2X300) (Illumina)/ GridIon (flongle R10.4.1) (Nanopore)
49	CS72S02	2021	South Korea	21-10	Broiler	Feces from crates	AMP-XNL-AXO-CHL-GEN-NAL-STR-FIS-TET
50	CS72S03	2021	South Korea	21-10	Broiler	Feces from crates	AMP-XNL-AXO-CHL-NAL-STR-FIS-TET-SXT	Ⅵ	Yes	neg	pos	pos	pos	Yes/No	Yes	IncFIB	ardA_11, trbA_8, sogS_14, pilL_3, pilL_3	71,60,114	32	Infantis	Nextseq (2X300) (Illumina)/ GridIon (flongle R10.4.1) (Nanopore)
51	CS72S08	2021	South Korea	21-10	Broiler	Feathers	AMP-XNL-AXO-CHL-GEN-NAL-STR-FIS-TET-SXT
52	CS72S09	2021	South Korea	21-10	Broiler	Feathers	AMP-XNL-AXO-CHL-NAL-STR-FIS-TET-SXT	Ⅱ	Yes	neg	pos	pos	pos	Yes/No
53	CS73S01	2022	South Korea	22-1	Broiler	Carcass after chilling	AMP-XNL-AXO-CHL-NAL-STR-FIS-TET-SXT	Ⅱ	Yes	neg	pos	pos	pos	Yes/Yes
54	CS73S02	2022	South Korea	22-1	Broiler	Carcass after chilling	AMP-XNL-AXO-CHL-NAL-STR-FIS-TET-SXT
55	CS73S03	2022	South Korea	22-1	Broiler	Carcass after chilling	AMP-XNL-AXO-CHL-GEN-NAL-STR-FIS-TET-SXT
56	CS73S04	2022	South Korea	22-1	Broiler	Carcass after chilling	AMP-XNL-AXO-CHL-NAL-STR-FIS-TET-SXT
57	CS73S05	2022	South Korea	22-1	Broiler	Carcass after chilling	AMP-XNL-AXO-CHL-GEN-NAL-STR-FIS-TET-SXT
58	CS73S06	2022	South Korea	22-1	Broiler	Carcass after chilling	AMP-XNL-AXO-CHL-NAL-STR-FIS-TET-SXT
59	CS73S07	2022	South Korea	22-1	Broiler	Carcass after chilling	AMP-XNL-AXO-CHL-GEN-NAL-STR-FIS-TET-SXT
60	CS73S08	2022	South Korea	22-1	Broiler	Carcass after chilling	AMP-XNL-AXO-CHL-GEN-NAL-STR-FIS-TET-SXT
61	CS73S09	2022	South Korea	22-1	Broiler	Carcass after chilling	AMP-XNL-AXO-CHL-GEN-NAL-STR-FIS-TET-SXT
62	CS73S10	2022	South Korea	22-1	Broiler	Carcass after chilling	AMP-XNL-AXO-CHL-NAL-STR-FIS-TET-SXT
63	CS75S01	2022	South Korea	22-3	Broiler	Carcass after chilling	AMP-XNL-AXO-CHL-NAL-STR-FIS-TET-SXT	Ⅱ	Yes	neg	pos	pos	pos	Yes/Yes
64	CS75S02	2022	South Korea	22-3	Broiler	Carcass after chilling	AMP-XNL-AXO-CHL-NAL-STR-FIS-TET-SXT
65	CS75S03	2022	South Korea	22-3	Broiler	Carcass after chilling	AMP-XNL-AXO-CHL-NAL-STR-FIS-TET-SXT
66	CS75S04	2022	South Korea	22-3	Broiler	Carcass after chilling	AMP-XNL-AXO-CHL-NAL-STR-FIS-TET-SXT
67	CS75S05	2022	South Korea	22-3	Broiler	Carcass after chilling	AMP-XNL-AXO-CHL-GEN-NAL-STR-FIS-TET-SXT
68	CS75S06	2022	South Korea	22-3	Broiler	Carcass after chilling	AMP-XNL-AXO-CHL-GEN-NAL-STR-FIS-TET-SXT
69	CS75S07	2022	South Korea	22-3	Broiler	Carcass after chilling	AMP-FOX-XNL-AXO-CHL-NAL-STR-FIS-TET-SXT
70	CS75S08	2022	South Korea	22-3	Broiler	Carcass after chilling	AMP-XNL-AXO-CHL-NAL-STR-FIS-TET-SXT
71	CS75S09	2022	South Korea	22-3	Broiler	Carcass after chilling	AMP-XNL-AXO-CHL-CIP-NAL-STR-FIS-TET-SXT
72	CS75S10	2022	South Korea	22-3	Broiler	Carcass after chilling	AMP-FOX-XNL-AXO-CHL-NAL-STR-FIS-TET-SXT
73	CS76S02	2022	South Korea	22-4	Broiler	Carcass before scalding	Pansusceptible	Ⅰ	Yes	neg	neg	neg	neg	No
74	CS76S03	2022	South Korea	22-4	Broiler	Carcass after defeathering	Pansusceptible	Ⅰ	Yes	neg	neg	neg	neg	No
75	CS76S05	2022	South Korea	22-4	Broiler	Carcass after defeathering	Pansusceptible
76	CS76S06	2022	South Korea	22-4	Broiler	Carcass after evisceration	Pansusceptible	Ⅳ	Yes	neg	neg	neg	neg	No	Yes	NF	NF	NF	32	Infantis	Nextseq (2X300) (Illumina)/ GridIon (flongle R10.4.1) (Nanopore)
77	CS76S07	2022	South Korea	22-4	Broiler	Carcass after washing	Pansusceptible	Ⅰ
78	CS76S08	2022	South Korea	22-4	Broiler	Feathers	Pansusceptible	Ⅰ	Yes	neg	neg	neg	neg	No
79	CS76S13	2022	South Korea	22-4	Broiler	Evisceration_gloves	Pansusceptible	Ⅰ
80	CS76S15	2022	South Korea	22-4	Broiler	Evisceration_gloves	Pansusceptible
81	CS76S25	2022	South Korea	22-4	Broiler	Evisceration_workstation	Pansusceptible	Ⅰ
82	CS78S02	2022	South Korea	22-6	Broiler	Carcass after chilling	AMP-XNL-AXO-CHL-NAL-STR-FIS-TET-SXT	Ⅱ	Yes	neg	pos	pos	pos	Yes/Yes	Yes	IncFIB	ardA_11, trbA_8, sogS_14, pilL_3	71	32	Infantis	Nextseq (2X300) (Illumina)/ GridIon (flongle R10.4.1) (Nanopore)
83	CS78S03	2022	South Korea	22-6	Broiler	Carcass after chilling	AMP-XNL-AXO-CHL-NAL-STR-FIS-TET-SXT
84	CS78S05	2022	South Korea	22-6	Broiler	Carcass after chilling	AMP-XNL-AXO-CHL-GEN-NAL-STR-FIS-TET-SXT	Ⅱ
85	CS78S06	2022	South Korea	22-6	Broiler	Carcass after chilling	AMP-XNL-AXO-NAL-STR-FIS-TET-SXT	Ⅱ	Yes	neg	pos	pos	pos	Yes/Yes
86	CS78S08	2022	South Korea	22-6	Broiler	Carcass after chilling	AMP-AZI-XNL-AXO-CHL-NAL-FIS-TET-SXT	Ⅱ
87	CS78S09	2022	South Korea	22-6	Broiler	Carcass after chilling	AMP-XNL-AXO-CHL-NAL-STR-FIS-TET-SXT	Ⅱ	Yes	neg	pos	pos	pos	Yes/Yes
88	CS78S11	2022	South Korea	22-6	Broiler	Carcass after chilling	AMP-XNL-AXO-CHL-NAL-STR-FIS-TET-SXT
89	CS78S12	2022	South Korea	22-6	Broiler	Carcass after chilling	AMP-XNL-AXO-CHL-NAL-STR-FIS-TET-SXT
90	CS78S13	2022	South Korea	22-6	Broiler	Carcass after chilling	AMP-XNL-AXO-CHL-NAL-STR-FIS-TET-SXT
91	CS78S14	2022	South Korea	22-6	Broiler	Carcass after chilling	AMP-XNL-AXO-CHL-NAL-STR-FIS-TET-SXT
92	CS78S15	2022	South Korea	22-6	Broiler	Carcass before scalding	AMP-XNL-AXO-CHL-GEN-NAL-STR-FIS-TET-SXT	Ⅱ
93	CS78S16	2022	South Korea	22-6	Broiler	Carcass before scalding	AMP-XNL-AXO-CHL-NAL-FIS-TET-SXT	Ⅱ
94	CS78S18	2022	South Korea	22-6	Broiler	Carcass after defeathering	AMP-XNL-AXO-CHL-NAL-STR-FIS-TET-SXT	Ⅱ	Yes	neg	pos	pos	pos	Yes/Yes
95	CS78S19	2022	South Korea	22-6	Broiler	Carcass after defeathering	AMP-AZI-XNL-AXO-CHL-NAL-STR-FIS-TET-SXT	Ⅱ	Yes	neg	pos	pos	pos	Yes/Yes
96	CS78S20	2022	South Korea	22-6	Broiler	Carcass after defeathering	AMP-XNL-AXO-CHL-NAL-STR-FIS-TET-SXT
97	CS78S21	2022	South Korea	22-6	Broiler	Carcass after evisceration	AMP-XNL-AXO-CHL-NAL-STR-FIS-TET-SXT	Ⅱ
98	CS78S22	2022	South Korea	22-6	Broiler	Carcass after evisceration	AMP-XNL-AXO-CHL-NAL-STR-FIS-TET-SXT
99	CS78S23	2022	South Korea	22-6	Broiler	Carcass after evisceration	AMP-XNL-AXO-CHL-NAL-STR-FIS-TET-SXT
100	CS78S24	2022	South Korea	22-6	Broiler	Carcass after washing	AMP-XNL-AXO-CHL-NAL-STR-FIS-TET-SXT	Ⅱ
101	CS78S25	2022	South Korea	22-6	Broiler	Carcass after washing	AMP-AZI-XNL-AXO-CHL-NAL-STR-FIS-TET-SXT	Ⅱ
102	CS78S26	2022	South Korea	22-6	Broiler	Carcass after washing	AUG-AMP-AZI-XNL-AXO-CHL-NAL-STR-FIS-TET-SXT	Ⅱ
103	CS78S27	2022	South Korea	22-6	Broiler	Cloacal swabs	AMP-XNL-AXO-CHL-NAL-STR-FIS-TET-SXT	Ⅱ	Yes	neg	pos	pos	pos	Yes/Yes
104	CS78S28	2022	South Korea	22-6	Broiler	Cloacal swabs	AMP-XNL-AXO-CHL-GEN-NAL-STR-FIS-TET-SXT	Ⅱ
105	CS78S29	2022	South Korea	22-6	Broiler	Cloacal swabs	AMP-XNL-AXO-CHL-NAL-STR-FIS-TET-SXT
106	CS78S30	2022	South Korea	22-6	Broiler	Cloacal swabs	AMP-XNL-AXO-CHL-GEN-NAL-STR-FIS-TET-SXT
107	CS78S31	2022	South Korea	22-6	Broiler	Cloacal swabs	AMP-FOX-XNL-AXO-CHL-NAL-STR-FIS-TET-SXT	Ⅱ	Yes	neg	pos	pos	pos	Yes/Yes
108	CS78S33	2022	South Korea	22-6	Broiler	Feces from crates	AMP-XNL-AXO-CHL-NAL-STR-FIS-TET-SXT	Ⅱ	Yes	neg	pos	pos	pos	Yes/Yes
109	CS78S36	2022	South Korea	22-6	Broiler	Feces from crates	AMP-XNL-AXO-CHL-NAL-STR-FIS-TET-SXT
110	CS78S37	2022	South Korea	22-6	Broiler	Feces from crates	AMP-XNL-AXO-CHL-NAL-STR-FIS-TET-SXT
111	CS78S39	2022	South Korea	22-6	Broiler	Shackles	AMP-XNL-AXO-CHL-NAL-STR-FIS-TET-SXT	Ⅱ
112	CS78S40	2022	South Korea	22-6	Broiler	Shackles	AMP-XNL-AXO-CHL-NAL-STR-FIS-TET-SXT
113	CS78S41	2022	South Korea	22-6	Broiler	Shackles	AMP-AZI-XNL-AXO-CHL-NAL-STR-FIS-TET-SXT	Ⅱ	Yes	neg	pos	pos	pos	Yes/Yes
114	CS78S42	2022	South Korea	22-6	Broiler	Shackles	AMP-XNL-AXO-CHL-GEN-NAL-STR-FIS-TET-SXT	Ⅱ
115	CS78S43	2022	South Korea	22-6	Broiler	Shackles	AMP-XNL-AXO-CHL-NAL-STR-FIS-TET-SXT
116	CS78S45	2022	South Korea	22-6	Broiler	Bleeding_floor	AMP-XNL-AXO-CHL-NAL-STR-FIS-TET-SXT	Ⅱ	Yes	neg	pos	pos	pos	Yes/Yes
117	CS78S47	2022	South Korea	22-6	Broiler	Bleeding_floor	AMP-AZI-XNL-AXO-CHL-NAL-STR-FIS-TET-SXT	Ⅱ
118	CS78S48	2022	South Korea	22-6	Broiler	Bleeding_floor	AMP-AZI-XNL-AXO-CHL-NAL-STR-FIS-TET-SXT
119	CS78S50	2022	South Korea	22-6	Broiler	Bleeding_wall	AMP-AZI-XNL-AXO-CHL-GEN-NAL-STR-FIS-TET-SXT	Ⅰ
120	CS78S51	2022	South Korea	22-6	Broiler	Bleeding_wall	AMP-AZI-XNL-AXO-CHL-NAL-STR-FIS-TET-SXT	Ⅱ
121	CS78S52	2022	South Korea	22-6	Broiler	Bleeding_wall	AMP-XNL-AXO-CHL-NAL-STR-FIS-TET-SXT	Ⅱ
122	CS78S54	2022	South Korea	22-6	Broiler	Feathers	AMP-XNL-AXO-CHL-GEN-NAL-STR-FIS-TET-SXT
123	CS78S56	2022	South Korea	22-6	Broiler	Feathers	AMP-XNL-AXO-CHL-GEN-NAL-STR-FIS-TET-SXT	Ⅱ
124	CS78S58	2022	South Korea	22-6	Broiler	Feathers	AMP-XNL-AXO-CHL-NAL-STR-FIS-TET-SXT	Ⅱ
125	CS78S63	2022	South Korea	22-6	Broiler	Feathers	AMP-XNL-AXO-CHL-NAL-STR-FIS-TET-SXT
126	CS78S65	2022	South Korea	22-6	Broiler	Evisceration_gloves	AMP-XNL-AXO-CHL-NAL-STR-FIS-TET-SXT	Ⅱ
127	CS78S66	2022	South Korea	22-6	Broiler	Evisceration_gloves	AMP-XNL-AXO-CHL-NAL-STR-FIS-TET-SXT
128	CS78S67	2022	South Korea	22-6	Broiler	Evisceration_gloves	AMP-XNL-AXO-CHL-NAL-STR-FIS-TET-SXT
129	CS78S68	2022	South Korea	22-6	Broiler	Evisceration_gloves	AMP-XNL-AXO-CHL-NAL-STR-FIS-TET-SXT
130	CS78S70	2022	South Korea	22-6	Broiler	Evisceration_gloves	AMP-XNL-AXO-CHL-NAL-STR-FIS-TET-SXT
131	CS78S71	2022	South Korea	22-6	Broiler	Evisceration_workstation	AMP-XNL-AXO-CHL-NAL-STR-FIS-TET-SXT
132	CS78S73	2022	South Korea	22-6	Broiler	Evisceration_workstation	AMP-XNL-AXO-CHL-NAL-STR-FIS-TET-SXT	Ⅱ	Yes	neg	pos	pos	pos	Yes/Yes
133	CS78S75	2022	South Korea	22-6	Broiler	Evisceration_workstation	AMP-AZI-XNL-AXO-CHL-NAL-STR-FIS-TET-SXT	Ⅱ
134	CS78S78	2022	South Korea	22-6	Broiler	Evisceration_workstation	AMP-AZI-XNL-AXO-CHL-GEN-NAL-STR-FIS-TET-SXT	Ⅱ
135	CS78S79	2022	South Korea	22-6	Broiler	Air-chilling_floor	AMP-XNL-AXO-CHL-NAL	Ⅱ
136	CS78S80	2022	South Korea	22-6	Broiler	Air-chilling_floor	AMP-XNL-AXO-CHL-NAL-STR-FIS-TET-SXT	Ⅱ
137	CS78S81	2022	South Korea	22-6	Broiler	Air-chilling_floor	AMP-XNL-AXO-CHL-NAL-STR-FIS-TET-SXT
138	CS78S82	2022	South Korea	22-6	Broiler	Grading and packaging_workstation	AMP-XNL-AXO-CHL-NAL-STR-FIS-TET-SXT	Ⅱ	Yes	neg	pos	pos	pos	Yes/Yes
139	CS78S83	2022	South Korea	22-6	Broiler	Grading and packaging_workstation	AMP-XNL-AXO-CHL-NAL-STR-FIS-TET-SXT
140	CS78S84	2022	South Korea	22-6	Broiler	Grading and packaging_workstation	AMP-XNL-AXO-CHL-NAL-STR-FIS-TET-SXT
141	CS79S01	2022	South Korea	22-7	Broiler	Carcass after chilling	AMP-XNL-AXO-CHL-GEN-NAL-STR-FIS-TET-SXT	Ⅱ
142	CS79S02	2022	South Korea	22-7	Broiler	Carcass after chilling	AMP-XNL-AXO-CHL-GEN-NAL-STR-FIS-TET-SXT
143	CS79S03	2022	South Korea	22-7	Broiler	Carcass after chilling	AMP-XNL-AXO-CHL-GEN-NAL-STR-FIS-TET-SXT
144	CS79S05	2022	South Korea	22-7	Broiler	Carcass after chilling	AMP-XNL-AXO-CHL-GEN-NAL-STR-FIS-TET	Ⅱ	Yes	neg	pos	pos	pos	Yes/Yes
145	CS79S11	2022	South Korea	22-7	Broiler	Carcass before scalding	AMP-XNL-AXO-CHL-GEN-NAL-STR-FIS-TET	Ⅱ
146	CS79S17	2022	South Korea	22-7	Broiler	Carcass after defeathering	AMP-XNL-AXO-CHL-NAL-STR-FIS-TET-SXT	Ⅱ	Yes	neg	pos	pos	pos	Yes/Yes
147	CS79S18	2022	South Korea	22-7	Broiler	Carcass after defeathering	AMP-XNL-AXO-CHL-NAL-STR-FIS-TET-SXT
148	CS79S20	2022	South Korea	22-7	Broiler	Carcass after defeathering	AMP-XNL-AXO-CHL-NAL-STR-FIS-TET-SXT
149	CS79S22	2022	South Korea	22-7	Broiler	Carcass after evisceration	AMP-XNL-AXO-CHL-GEN-NAL-STR-FIS-TET-SXT	Ⅱ
150	CS79S23	2022	South Korea	22-7	Broiler	Carcass after evisceration	AMP-XNL-AXO-CHL-GEN-NAL-STR-FIS-TET-SXT
151	CS79S25	2022	South Korea	22-7	Broiler	Carcass after washing	AMP-XNL-AXO-CHL-NAL-STR-FIS-TET-SXT	Ⅰ	Yes	neg	pos	pos	pos	Yes/Yes
152	CS79S26	2022	South Korea	22-7	Broiler	Feces from crates	AMP-XNL-AXO-CHL-NAL-STR-FIS-TET	Ⅱ	Yes	neg	pos	pos	pos	Yes/Yes
153	CS79S27	2022	South Korea	22-7	Broiler	Feces from crates	AMP-FOX-XNL-AXO-CHL-NAL-STR-FIS-TET	Ⅱ
154	CS79S28	2022	South Korea	22-7	Broiler	Feces from crates	AMP-AZI-XNL-AXO-CHL-NAL-STR-FIS-TET-SXT	Ⅱ	Yes	neg	pos	pos	pos	Yes/Yes
155	CS79S30	2022	South Korea	22-7	Broiler	Feces from crates	AMP-XNL-AXO-CHL-GEN-NAL-STR-FIS-TET-SXT	Ⅰ
156	CS79S31	2022	South Korea	22-7	Broiler	Shackles	AMP-XNL-AXO-CHL-NAL-STR-FIS-TET-SXT	Ⅰ
157	CS79S34	2022	South Korea	22-7	Broiler	Shackles	AMP-XNL-AXO-CHL-GEN-NAL-STR-FIS-TET-SXT	Ⅰ	Yes	neg	pos	pos	neg	Yes/Yes
158	CS79S36	2022	South Korea	22-7	Broiler	Shackles	AMP-XNL-AXO-CHL-GEN-NAL-STR-FIS-TET-SXT
159	CS79S37	2022	South Korea	22-7	Broiler	Shackles	AMP-XNL-AXO-CHL-NAL-STR-FIS-TET-SXT
160	CS79S38	2022	South Korea	22-7	Broiler	Shackles	AMP-XNL-AXO-CHL-GEN-NAL-STR-FIS-TET-SXT
161	CS79S40	2022	South Korea	22-7	Broiler	Bleeding_floor	AMP-XNL-AXO-CHL-NAL-STR-FIS-TET-SXT	Ⅰ
162	CS79S42	2022	South Korea	22-7	Broiler	Bleeding_floor	AMP-XNL-AXO-CHL-NAL-STR-FIS-TET-SXT
163	CS79S44	2022	South Korea	22-7	Broiler	Bleeding_floor	AMP-XNL-AXO-CHL-GEN-NAL-STR-FIS-TET-SXT	Ⅰ
164	CS79S45	2022	South Korea	22-7	Broiler	Bleeding_wall	AMP-XNL-AXO-CHL-GEN-NAL-STR-FIS-TET-SXT	Ⅰ
165	CS79S46	2022	South Korea	22-7	Broiler	Bleeding_wall	AMP-XNL-AXO-CHL-NAL-STR-FIS-TET-SXT	Ⅰ
166	CS79S47	2022	South Korea	22-7	Broiler	Bleeding_wall	AMP-XNL-AXO-CHL-NAL-STR-FIS-TET-SXT
167	CS79S52	2022	South Korea	22-7	Broiler	Feathers	AMP-XNL-AXO-CHL-NAL-STR-FIS-TET-SXT	Ⅰ
168	CS79S53	2022	South Korea	22-7	Broiler	Feathers	AMP-XNL-AXO-CHL-GEN-NAL-STR-FIS-TET-SXT	Ⅰ
169	CS79S57	2022	South Korea	22-7	Broiler	Evisceration_workstation	AMP-XNL-AXO-CHL-NAL-STR-FIS-TET-SXT	Ⅱ	Yes	neg	pos	pos	pos	Yes/Yes
170	CS79S58	2022	South Korea	22-7	Broiler	Evisceration_workstation	AMP-XNL-AXO-CHL-NAL-STR-FIS-TET	Ⅱ
171	CS79S59	2022	South Korea	22-7	Broiler	Grading and packaging_workstation	AMP-XNL-AXO-CHL-NAL-STR-FIS-TET-SXT	Ⅱ	Yes	neg	pos	pos	pos	Yes/Yes
172	CS79S60	2022	South Korea	22-7	Broiler	Grading and packaging_workstation	AMP-XNL-AXO-CHL-NAL-STR-FIS-TET-SXT
173	CS79S61	2022	South Korea	22-7	Broiler	Grading and packaging_wall	AMP-XNL-AXO-CHL-GEN-NAL-STR-FIS-TET-SXT	Ⅱ
174	CS79S62	2022	South Korea	22-7	Broiler	Grading and packaging_wall	AMP-XNL-AXO-CHL-GEN-NAL-STR-FIS-TET-SXT
175	CS81S04	2022	South Korea	22-9	Broiler	Carcass after chilling	AMP-XNL-AXO-CHL-NAL-STR-FIS-TET-SXT	Ⅰ	Yes	neg	pos	pos	pos	Yes/Yes	Yes	IncFIB	ardA_11, trbA_8, sogS_14, pilL_3	71	32	Infantis	Nextseq (2X300) (Illumina)/ GridIon (flongle R10.4.1) (Nanopore)
176	CS82S01	2022	South Korea	22-10	Broiler	Carcass after chilling	AMP-XNL-AXO-GEN-NAL-STR-FIS-TET	Ⅱ
177	CS82S02	2022	South Korea	22-10	Broiler	Carcass after chilling	AMP-XNL-AXO-GEN-NAL-STR-FIS-TET
178	CS82S03	2022	South Korea	22-10	Broiler	Carcass after chilling	AMP-XNL-AXO-GEN-NAL-STR-FIS-TET
179	CS82S04	2022	South Korea	22-10	Broiler	Carcass after chilling	AMP-XNL-AXO-GEN-NAL-STR-FIS-TET
180	CS82S05	2022	South Korea	22-10	Broiler	Carcass after chilling	AMP-XNL-AXO-GEN-NAL-STR-FIS-TET
181	CS82S06	2022	South Korea	22-10	Broiler	Carcass after chilling	AMP-XNL-AXO-GEN-NAL-STR-FIS-TET
182	CS82S07	2022	South Korea	22-10	Broiler	Carcass after chilling	AMP-XNL-AXO-CHL-NAL-STR-FIS-TET-SXT	Ⅱ
183	CS82S08	2022	South Korea	22-10	Broiler	Carcass after chilling	AMP-XNL-AXO-CHL-NAL-STR-FIS-TET-SXT
184	CS82S09	2022	South Korea	22-10	Broiler	Cloacal swabs	AMP-XNL-AXO-GEN-NAL-STR-FIS-TET	Ⅱ
185	CS82S10	2022	South Korea	22-10	Broiler	Cloacal swabs	AMP-XNL-AXO-GEN-NAL-STR-FIS-TET
186	CS82S11	2022	South Korea	22-10	Broiler	Cloacal swabs	AMP-XNL-AXO-GEN-NAL-STR-FIS-TET
187	CS82S12	2022	South Korea	22-10	Broiler	Cloacal swabs	AMP-XNL-AXO-GEN-NAL-STR-FIS-TET
188	CS82S13	2022	South Korea	22-10	Broiler	Cloacal swabs	AMP-XNL-AXO-GEN-NAL-STR-FIS-TET
189	CS82S14	2022	South Korea	22-10	Broiler	Feces from crates	AMP-XNL-AXO-GEN-NAL-STR-FIS-TET	Ⅱ
190	CS82S15	2022	South Korea	22-10	Broiler	Feces from crates	AMP-XNL-AXO-GEN-NAL-STR-FIS-TET
191	CS82S16	2022	South Korea	22-10	Broiler	Grading and packaging_workstation	AMP-XNL-AXO-GEN-NAL-STR-FIS-TET	Ⅱ
Korean pESI isolates for which WGS was performed are indicated in red.

## Sheet: TableS5_pESI ANIm
Table S5 Pairwise ANIm values and alignment coverage (in parenthesis) for the pESI-like plasmids included in this study.
	pCS72S01 (Korea)	pCS72S03 (Korea)	pCS78S02 (Korea)	pCS81S04 (Korea)	CP047882.1 (Israel)	CP038508.1 (Peru)	CP016409.1 (USA)	CP016407.1 (USA)	CP016411.1 (USA)	CP016413.1 (USA)
pCS72S01 (Korea)	*	99.99 [100.00]	100 [99.55]	99.99 [100.00]	99.47 [91.56]	99.96 [99.63]	99.99 [100.00]	99.99 [100.00]	99.99 [100.00]	99.99 [99.17]
pCS72S03 (Korea)	99.99 [84.25]	*	99.99 [99.64]	99.99 [100.00]	99.48 [86.79]	99.95 [99.70]	99.98 [100.00]	99.98 [100.00]	99.98 [99.29]	99.98 [99.34]
pCS78S02 (Korea)	100.00 [84.28]	99.99 [100.00]	*	99.99 [100.00]	99.49 [86.99]	99.97 [100.00]	99.99 [100.00]	99.99 [100.00]	99.99 [99.24]	99.99 [99.61]
pCS81S04 (Korea)	99.99 [84.38]	99.99 [100.00]	99.99 [99.62]	*	99.52 [86.69]	99.96 [99.69]	99.99 [100.00]	99.99 [100.00]	99.99 [99.25]	99.99 [99.30]
CP047882.1 (Israel)	99.47 [85.12]	99.51 [95.65]	99.49 [95.65]	99.52 [95.65]	*	99.45 [95.71]	99.50 [95.71]	99.50 [95.71]	99.49 [94.88]	99.49 [95.29]
CP038508.1 (Peru)	99.96 [83.44]	99.95 [98.95]	99.97 [98.88]	99.96 [98.95]	99.48 [86.10]	*	99.97 [99.91]	99.97 [99.84]	99.97 [98.39]	99.97 [98.75]
CP016409.1 (USA)	99.99 [83.60]	99.98 [99.04]	99.99 [98.66]	99.99 [99.04]	99.5 [85.93]	99.97 [99.69]	*	100 [99.93]	100 [98.49]	99.99 [98.54]
CP016407.1 (USA)	99.99 [83.70]	99.98 [99.11]	99.99 [98.73]	99.99 [99.11]	99.50 [86.03]	99.97 [99.69]	100.00 [100.00]	*	100.00 [98.56]	99.99 [98.61]
CP016411.1 (USA)	99.99 [84.84]	99.98 [99.81]	99.99 [99.42]	99.99 [99.81]	99.49 [86.47]	99.97 [99.68]	100.00 [100.00]	100.00 [100.00]	*	99.99 [99.30]
CP016413.1 (USA)	99.99 [84.06]	99.98 [99.81]	99.99 [99.74]	99.99 [99.81]	99.49 [86.76]	99.97 [100.00]	99.99 [100.00]	99.99 [100.00]	99.99 [99.25]	*
Korean pESI plasmids are indicated in red.
